# Supplementary material for: Deubiquitinase PSMD14 promotes ovarian cancer progression by decreasing enzymatic activity of PKM2
Source: Mol Oncol. 2021 Aug 25;15(12):3639–58. doi: 10.1002/1878-0261.13076 (PMC8637564; doi:10.1002/1878-0261.13076)
Supplement: Supplementary file 3 — Table S2. The proteins interacted with PSMD14 were identified by combining co‐IP and mass spectrometry. [file MOL2-15-3639-s002.xlsx]

## Sheet: Table
Supplementary Table 2. The proteins interacted with PSMD14 were identified by combinding co IP and mass spectrometry.
Protein Accession	Gene	Description	PSMD14			IgG
			Peptides	Unique Peptides	Abundance	Peptides	Unique Peptides	Abundance
A0A023T6R1	FLJ10292	Mago nashi protein	1	1	779611
A0A024QZ77	EFHD2	EF hand domain family, member D2, isoform CRA_a	2	2	1.3833e+06
A0A024QZN9	VDAC2	Voltage dependent anion channel 2, isoform CRA_a	1	1	0
A0A024R152	hCG_28765	HCG28765, isoform CRA_b	5	5	2.31411e+06	1	1	2.17303e+06
A0A024R1N1	MYH9	Myosin, heavy polypeptide 9, non muscle, isoform CRA_a	136	128	2.9633e+09	83	76	4.98795e+08
A0A024R1X8	JUP	Junction plakoglobin, isoform CRA_a	4	4	1.37813e+06
A0A024R201	PSMD13	Proteasome (Prosome, macropain) 26S subunit, non ATPase, 13, isoform CRA_a	9	9	2.77231e+07
A0A024R2K4	LRRFIP2	Leucine rich repeat (In FLII) interacting protein 2, isoform CRA_b	8	8	4.48426e+06	1	1	1.29447e+06
A0A024R2Q4	RPL15	Ribosomal protein L15	2	2	1.60268e+06
A0A024R2Q5	MYL3	Myosin, light polypeptide 3, alkali ventricular, skeletal, slow, isoform CRA_a	2	1	0
A0A024R321	FLNB	Filamin B, beta (Actin binding protein 278), isoform CRA_a	11	7	8.13015e+06
A0A024R3X4	HSPD1	Epididymis secretory sperm binding protein (Fragment)	1	1	0
A0A024R5Z9	PKM2	Pyruvate kinase	1	1	12579168
A0A024R694	ACTN1	Actinin, alpha 1, isoform CRA_a	33	18	4.13566e+07	18	6	3.68557e+06
A0A024R7L8	UPF1	UPF1 regulator of nonsense transcripts homolog (Yeast), isoform CRA_a	1	1	482546
A0A024R897	ARPC5L	Actin related protein 2/3 complex subunit 5	2	2	0
A0A024R8D7	LCN1	Lipocalin 1 (Tear prealbumin), isoform CRA_a	2	2	337106
A0A024R9D3	RPL30	Ribosomal protein L30, isoform CRA_b	2	2	1.43809e+06
A0A024RAC0	LUZP1	Leucine zipper protein 1, isoform CRA_a	24	24	2.91875e+07	7	7	5.36076e+06
A0A024RAI1	ACTR3	ARP3 actin related protein 3 homolog (Yeast), isoform CRA_a	4	4	2.15117e+06	2	2	0
A0A024RAZ7	HNRPA1	Heterogeneous nuclear ribonucleoprotein A1, isoform CRA_b	4	3	0
A0A024RB87	RAP1B	RAP1B, member of RAS oncogene family, isoform CRA_a	2	2	0
A0A024RBF6	hCG_26523	HCG26523, isoform CRA_a	5	5	4.84208e+06
A0A024RC65	hCG_1991735	HCG1991735, isoform CRA_a	10	10	1.33221e+07
A0A024RCJ8	hCG_1821276	HCG1821276, isoform CRA_a	6	6	4.55413e+06	2	2	788208
A0A024RD80	HSP90AB1	Heat shock protein 90kDa alpha (Cytosolic), class B member 1, isoform CRA_a	5	5	6.48809e+06
A0A024RDE5	G3BP2	Ras GTPase activating protein SH3 domain binding protein 2, isoform CRA_a	3	3	362073
A0A024RDE8	PDLIM5	PDZ and LIM domain 5, isoform CRA_c	1	1	2.13466e+06
A0A024RDW4	FLJ10154	Uncharacterized protein	1	1	354895
A0A087WUZ3	SPTBN1	Spectrin beta chain				4	4	1.72942e+06
A0A087WWM1	MUC1	Mucin 1	1	1	0
A0A087X0X3	HNRNPM	Heterogeneous nuclear ribonucleoprotein M	6	6	2.20965e+06
A0A087X1R1	SMTN	Smoothelin	1	1	0
A0A090N7V5	C7orf24	Chromosome 7 open reading frame 24	3	3	483558	1	1	0
A0A090N900	RHEB	Ras homolog enriched in brain	1	1	0
A0A0A0MRM9	NOLC1	Nucleolar and coiled body phosphoprotein 1 (Fragment)	2	2	385001
A0A0A6YYG9	ARPC4 TTLL3	Protein ARPC4 TTLL3	4	4	6.81174e+06
A0A0A6YYL6	RPL17 C18orf32	Protein RPL17 C18orf32	2	2	1.34888e+06
A0A0D9SF53	DDX3X	ATP dependent RNA helicase DDX3X	8	8	8.82548e+06
A0A0F7KYT8	FXR1	Fragile X mental retardation autosomal homolog variant p2K	8	7	8034864
A0A0G2JPR0	C4A	Complement C4 A	1	1	251911
A0A0J9YWL0	CRYBG1	Beta/gamma crystallin domain containing protein 1	1	1	0
A0A0S2Z3G9	ACTN4	Actinin alpha 4 isoform 1 (Fragment)	47	32	1.86524e+08	33	21	6.02526e+07
A0A0S2Z428	KRT6A	HCG2039812, isoform CRA_b (Fragment)	32	2	9.71003e+06
A0A0S2Z4Z0	RBM14	RNA binding motif protein 14 isoform 1 (Fragment)	2	2	1239415
A0A0S2Z4Z9	NONO	Non POU domain containing octamer binding isoform 1 (Fragment)	5	4	0
A0A0U1RRH7		Histone H2A	3	1	0
A0A0U1RRM4	PTBP1	Polypyrimidine tract binding protein 1	3	3	305945
A0A140VJT0		Serine/threonine protein phosphatase 2A 55 kDa regulatory subunit B	2	2	0
A0A140VK65		Vacuolar proton pump subunit B	1	1	0
A0A1K0GXZ1	GLNC1	Globin C1	4	4	7.15021e+06	2	2	0
A0A1P7ZIM8		LMO7b	55	1	0	32	32	8.65542e+07
A0A2R8Y422		Ubiquitin like domain containing protein				1	1	1.30953e+06
A0A2R8Y5V9	TPM4	Tropomyosin alpha 4 chain				2	1	0
A0A2R8Y5Y7	RPL9	60S ribosomal protein L9	1	1	110128704
A0A2R8Y6G6	ENO1	Alpha enolase	2	2	200583
A0A2R8Y7X9		GLOBIN domain containing protein	2	1	434611
A0A2R8Y851	RPS29	40S ribosomal protein S29	1	1	180831
A0A2R8YD14	RPS24	40S ribosomal protein S24	3	3	939329
A0A2R8YHD2	TPM4	Tropomyosin alpha 4 chain (Fragment)	5	1	0
A0A2Z4N5U1		AbLIM1	13	13	2.68059e+07
A0A2Z6ATB6	DBN1	Drebrin A	9	9	1.17202e+07	2	2	1.81961e+06
A0A384MDY8		Epididymis secretory sperm binding protein	4	4	1.14109e+06
A0A384MQX1		Epididymis secretory sperm binding protein	11	11	1.88048e+07	1	1	0
A0A384MR27		Galectin	1	1	0
A0A384N5Z8		Epididymis secretory sperm binding protein	5	4	1.83168e+07	3	3	1.18725e+06
A0A384N6H6		Epididymis secretory sperm binding protein	1	1	78246.3
A0A384NL58		Epididymis secretory sperm binding protein	3	2	239777
A0A384NPX1		Epididymis secretory sperm binding protein	5	1	0
A0A384NY64		Epididymis secretory sperm binding protein	6	2	3.39454e+06
A0A384P5K2		Epididymis secretory sperm binding protein	1	1	0
A0A3B3IS55	ABLIM1	Actin binding LIM protein 1				1	1	1.43808e+06
A0A3B3ITT5	RPL29	60S ribosomal protein L29	1	1	481954
A0A3B3IUA2	SNU13	Ribonucloprotein	1	1	1.00418e+06
A0A494BZV2	MPRIP	Myosin phosphatase Rho interacting protein	7	7	5.37978e+06
A0A494C010	ZNF875	Zinc finger protein 875	1	1	784103
A0A494C0J7		TGc domain containing protein	3	3	1.2827e+06	2	2	0
A0A494C1J1	SPECC1L	Cytospin A	9	9	2.06242e+06
A0A5C2FXP4		IGL c1699_light_IGKV1D 13_IGKJ3 (Fragment)	1	1	555858
A0A5C2FXQ9		IGL c1719_light_IGKV1 27_IGKJ2 (Fragment)				2	2	3772410
A0A5C2FYG5		IGL c1694_light_IGKV1 39_IGKJ1 (Fragment)				2	2	7317115
A0A5C2G3T8		IGL c3799_light_IGKV4 1_IGKJ2 (Fragment)	1	1	10653377
A0A5C2G4T0		IGL c2925_light_IGLV3 1_IGLJ3 (Fragment)	1	1	6.13851e+06
A0A5C2G5D4		IGL c1533_light_IGLV3 25_IGLJ3 (Fragment)	1	1	472631
A0A5C2GA28		IGH c115_heavy__IGHV4 39_IGHD2 21_IGHJ1 (Fragment)	1	1	407025
A0A5C2GBP6		IGH + IGL c158_heavy_IGHV1 69_IGHD6 13_IGHJ6 (Fragment)	1	1	2.28211e+06
A0A5C2GDQ1		IGH + IGL c614_light_IGKV1 5_IGKJ1 (Fragment)				1	1	0
A0A5C2GF96		IGH + IGL c559_heavy_IGHV2 70_IGHD3 22_IGHJ5 (Fragment)	1	1	0
A0A5C2GFX4		IGH + IGL c71_light_IGKV1 9_IGKJ2 (Fragment)				1	1	6294091
A0A5C2GGK1		IGL c559_light_IGLV1 47_IGLJ1 (Fragment)	1	1	1.61929e+07
A0A5C2GGU0		IGH + IGL c639_light_IGKV1 5_IGKJ1 (Fragment)				1	1	30732890
A0A5C2GI22		IG c127_light_IGKV3 15_IGKJ2 (Fragment)				1	1	0
A0A5C2GR64		IG c1403_heavy_IGHV3 15_IGHD3 16_IGHJ4 (Fragment)	1	1	0
A0A5C2GS56		IG c325_light_IGLV1 44_IGLJ2 (Fragment)	1	1	10080564
A0A5C2GWP1		IG c849_light_IGKV1 5_IGKJ1 (Fragment)	1	1	0
A0A5C2GXX2		IG c1602_light_IGKV1D 13_IGKJ3 (Fragment)				1	1	28741638
A0A669KB89	SCRIB	Protein scribble homolog	4	4	3.3332e+06
A1A508	PRSS3	PRSS3 protein	3	1	3.58709e+06
A2A3R6	RPS6	40S ribosomal protein S6	2	2	978854
A2J1N8		Rheumatoid factor RF ET11 (Fragment)				1	1	19415244
A4D177	CBX3	Chromobox homolog 3 (HP1 gamma homolog, Drosophila)	2	2	0
A4D1G5	LOC392748	40S ribosomal protein S27	2	2	1.46786e+06
A4D1U3	SSBP1	Single stranded DNA binding protein 1	4	4	3.90786e+07
A4D275	ARPC1B	Actin related protein 2/3 complex subunit	1	1	0	1	1	0
A7MD96	SYNPO	SYNPO protein (Fragment)	1	1	0
A8K0T9		F actin capping protein subunit alpha	3	3	2.44343e+06	2	2	1.93039e+06
A8K134		cDNA FLJ75245, highly similar to Homo sapiens carbamoyl phosphate synthetase 1, mitochondrial (CPS1), mRNA	1	1	0
A8K3K1		cDNA FLJ78096, highly similar to Homo sapiens actin, alpha, cardiac muscle (ACTC), mRNA	12	2	3.18814e+06	7	1	25535414
A8K486		Peptidyl prolyl cis trans isomerase	2	2	2588654
A8K4W0	RPS3A	40S ribosomal protein S3a	4	4	1.40401e+06
A8K4Z4		60S acidic ribosomal protein P0	1	1	0
A8K517	RPS23	Ribosomal protein S23, isoform CRA_a	2	2	644746
A8K556		cDNA FLJ78217	2	2	470068
A8K962		cDNA FLJ77827, highly similar to Human upstream binding factor (hUBF)	1	1	1.71577e+06
A8K9C4		Elongation factor 1 alpha				4	4	1.16137e+07
A8K9K6		cDNA FLJ76962, highly similar to Homo sapiens nucleolar protein 5A (56kDa with KKE/D repeat) (NOL5A), mRNA	1	1	276526
A8MUS3	RPL23A	60S ribosomal protein L23a	4	4	6.34981e+06
B0I1S9	MYO1B	MYO1B variant protein	6	6	4.13691e+06	1	1	0
B2R491	RPS4X	40S ribosomal protein S4	2	2	0	1	1	0
B2R4C0		60S ribosomal protein L18a	1	1	0
B2R4D5		Actin related protein 2/3 complex subunit 3	2	2	2.08055e+06
B2R4D8		60S ribosomal protein L27	4	4	4.65698e+06
B2R4M6		Protein S100	4	4	2.88917e+06
B2R4P2		Peroxiredoxin				2	2	1.70369e+06
B2R4R0	HIST1H4J	Histone H4	4	4	3.78179e+07	2	2	13575512
B2R6F3	SFRS3	Epididymis secretory sperm binding protein	2	2	0
B2R6L0		Tubulin beta chain	10	1	0
B2R7B5		cDNA, FLJ93365, highly similar to Homo sapiens KH domain containing, RNA binding, signal transduction associated 1 (KHDRBS1), mRNA	1	1	0
B2R7C7		Alkaline phosphatase				1	1	0
B2RA03		cDNA, FLJ94640, highly similar to Homo sapiens keratin 18 (KRT18), mRNA	13	12	2.30863e+08	17	16	2.68811e+08
B2RAH5		Protein phosphatase 1 regulatory subunit	2	2	0
B2RD27		cDNA, FLJ96428, highly similar to Homo sapiens proteasome (prosome, macropain) 26S subunit, non ATPase, 7 (Mov34 homolog) (PSMD7), mRNA	6	6	4.65742e+06
B2RDG1		Fatty acyl CoA reductase	1	1	0
B2RDW1	HEL112	Epididymis luminal protein 112	3	3	6.41621e+06
B2ZZ89	SPTBN1	Spectrin beta chain	87	79	2.80722e+08
B3KNJ3		cDNA FLJ14684 fis, clone NT2RP2004933, highly similar to Death associated protein kinase 3	5	5	1.04435e+07	1	1	0
B3KS79		cDNA FLJ35730 fis, clone TESTI2003131, highly similar to ALPHA 1 ANTICHYMOTRYPSIN	1	1	1.78674e+06
B3KY79		cDNA FLJ46620 fis, clone TLUNG2000654, highly similar to Keratin, type II cytoskeletal 7	28	1	268333
B4DLJ3		cDNA FLJ51495, highly similar to ADP ribosylation factor 5	3	1	140556
B4DNB9		cDNA FLJ53069, highly similar to AP 2 complex subunit mu 1	1	1	0
B4DPP6		cDNA FLJ54371, highly similar to Serum albumin				7	7	9.9227e+06
B4DR36		cDNA FLJ56414, highly similar to Homo sapiens proline , glutamic acid , leucine rich protein 1 (PELP1), mRNA	5	5	2.73418e+06
B4DR52		Histone H2B	4	2	5594112	1	1	0
B4DWA6		F actin capping protein subunit beta	6	6	1.95915e+06	3	3	8.22715e+06
B4DX78		cDNA FLJ55484, highly similar to ATP dependent RNA helicase DDX39	1	1	417537
B4DY90		Tubulin beta chain				2	2	9835543
B4E0T8		cDNA FLJ59649, highly similar to Myosin 18A	15	1	414786
B4E3P1		cDNA FLJ57036, highly similar to Homo sapiens tropomyosin 2 (beta) (TPM2), transcript variant 2, mRNA	6	4	664063
B5BUE6	DDX5	ATP dependent RNA helicase DDX5 (Fragment)				1	1	812644
B5ME97	SEPTIN10	Septin 10, isoform CRA_c	3	3	0
B7Z268	SSBP1	Single stranded DNA binding protein 1, isoform CRA_c				2	2	2955947
B7Z4C8	RPL31	60S ribosomal protein L31	2	2	0
B7Z6Z4	MYL6	Myosin light polypeptide 6	9	8	9.61637e+07	4	4	2.28639e+06
C9JJN9	VPS8	Vacuolar protein sorting associated protein 8 homolog	1	1	6910407
D3DQ70	SERBP1	SERPINE1 mRNA binding protein 1, isoform CRA_d	1	1	0
D3DQR0	PACSIN3	Protein kinase C and casein kinase substrate in neurons 3, isoform CRA_b	3	3	589545
D3DTX7	COL1A1	Collagen, type I, alpha 1, isoform CRA_a				1	1	0
D3DVC4	NES	Nestin, isoform CRA_c	3	3	3.81229e+06
D6REE5	RACK1	Receptor of activated protein C kinase 1 (Fragment)	1	1	281194
D6RER5	SEPTIN11	Septin 11	4	1	1324242
E7EMK3	FLOT2	Flotillin	1	1	0
E7EPK1	SEPTIN7	Septin 7	2	1	860010
E7EQ64	PRSS1	Trypsin 1	3	1	1.78267e+08
E7EX29	YWHAZ	14 3 3 protein zeta/delta (Fragment)	2	1	0
E9PK25	CFL1	Cofilin 1	6	5	1.75166e+06
E9PMS6	LMO7	LIM domain only protein 7	55	1	4.80724e+06
E9PR30	FAU	40S ribosomal protein S30	1	1	1.05031e+06
F5H423		Uncharacterized protein	3	1	932532
F5H5D3	TUBA1C	Tubulin alpha chain				4	4	1.8763e+06
F8VYN9	ARL1	ADP ribosylation factor like protein 1	2	2	0
F8W1S1	KRT74	Keratin, type II cytoskeletal 74	5	1	0
G8JLB6	HNRNPH1	Heterogeneous nuclear ribonucleoprotein H	6	6	5949213
G9K388	YWHAE/FAM22A	YWHAE/FAM22A fusion protein (Fragment)	2	1	0
H0YKD8	RPL28	60S ribosomal protein L28	1	1	873904
H3BN98		Uncharacterized protein (Fragment)	2	2	1.63173e+06
H3BNC9		Uncharacterized protein	1	1	0
H6VRG1	KRT1	Keratin 1	44	36	1.92073e+09	42	34	7.66882e+08
H9STE0	COX2	Cytochrome c oxidase subunit 2	2	2	0
I0B0K7	FLG	Truncated profilaggrin	2	2	194514
J3KN67	TPM3	Tropomyosin alpha 3 chain				4	2	0
J3KPD9	NME1 NME2	NME1 NME2 readthrough	1	1	6.83165e+06
J3KQE5	RAN	GTP binding nuclear protein Ran (Fragment)	3	3	1.79486e+06
J3KQN4	RPL36A	60S ribosomal protein L36a	2	2	0
J3KTA4	DDX5	Probable ATP dependent RNA helicase DDX5	6	4	4.22157e+06
J3QQ67	RPL18	60S ribosomal protein L18 (Fragment)	2	2	1.40514e+06
J3QRS3	MYL12A	Myosin regulatory light chain 12A	7	3	6.24433e+07	3	3	1.26433e+07
K7ELG9	LSM12	Protein LSM12 homolog	1	1	0
K7ES00	H3 3B	Histone H3.3 (Fragment)	2	1	13379177
M0QYZ2	AP2S1	AP complex subunit sigma	1	1	0
M0R0R2	RPS5	40S ribosomal protein S5	3	3	5.70831e+06
M1VPF4	TPM3 ROS1	Tyrosine protein kinase receptor	5	2	635106
O00159	MYO1C	Unconventional myosin Ic	9	9	5.45502e+06	1	1	753990
O00231	PSMD11	26S proteasome non ATPase regulatory subunit 11	19	19	4.16727e+07
O00232	PSMD12	26S proteasome non ATPase regulatory subunit 12	19	19	3.01163e+08
O00299	CLIC1	Chloride intracellular channel protein 1	2	2	590294	1	1	721646
O00487	PSMD14	26S proteasome non ATPase regulatory subunit 14	5	5	3.64842e+07
O15020	SPTBN2	Spectrin beta chain, non erythrocytic 2	9	1	0
O15144	ARPC2	Actin related protein 2/3 complex subunit 2	3	3	1.09914e+06
O15231	ZNF185	Zinc finger protein 185	3	3	0
O15511	ARPC5	Actin related protein 2/3 complex subunit 5	2	2	0
O43143	DHX15	Pre mRNA splicing factor ATP dependent RNA helicase DHX15	2	2	2.99872e+06
O43242	PSMD3	26S proteasome non ATPase regulatory subunit 3	26	26	1.74889e+08
O76021	RSL1D1	Ribosomal L1 domain containing protein 1	1	1	0
O95425	SVIL	Supervillin	7	7	6.27409e+06
O95678	KRT75	Keratin, type II cytoskeletal 75	15	1	7.03156e+06	11	1	7.83715e+06
P01023	A2M	Alpha 2 macroglobulin	3	3	3.21864e+06
P01024	C3	Complement C3	2	2	75129.4
P01040	CSTA	Cystatin A	3	3	1.11027e+06
P02533	KRT14	Keratin, type I cytoskeletal 14	27	9	1.32333e+07	11	4	7.14513e+06
P02671	FGA	Fibrinogen alpha chain	1	1	97958.9
P02768	ALB	Albumin	13	13	2.90504e+07
P04040	CAT	Catalase	2	2	376572
P04259	KRT6B	Keratin, type II cytoskeletal 6B	31	2	3.77401e+06	23	1	0
P04406	GAPDH	Glyceraldehyde 3 phosphate dehydrogenase	3	3	1.48021e+06	1	1	950954
P04792	HSPB1	Heat shock protein beta 1	1	1	330702
P05109	S100A8	Protein S100 A8	4	4	4.57009e+07
P05187	ALPP	Alkaline phosphatase, placental type	10	5	4.75328e+06
P05787	KRT8	Keratin, type II cytoskeletal 8	39	26	1.20992e+09	28	16	2.64614e+08
P06703	S100A6	Protein S100 A6	1	1	0
P06748	NPM1	Nucleophosmin	3	3	3.86451e+06
P06899	H2BC11	Histone H2B type 1 J	4	2	2.23166e+06
P07355	ANXA2	Annexin A2	6	6	7.59716e+06	5	5	8.31166e+06
P07437	TUBB	Tubulin beta chain	12	1	15208554
P07737	PFN1	Profilin 1	2	2	2.181e+06
P08670	VIM	Vimentin	30	25	2.16777e+08	25	23	1.07411e+08
P08729	KRT7	Keratin, type II cytoskeletal 7	29	2	516416	23	17	114239010
P08779	KRT16	Keratin, type I cytoskeletal 16	23	10	8.08569e+06	10	4	0
P0C0S5	H2AZ1	Histone H2A.Z	3	1	2.15409e+06
P10114	RAP2A	Ras related protein Rap 2a	1	1	0
P10599	TXN	Thioredoxin	1	1	2441497	1	1	0
P10696	ALPG	Alkaline phosphatase, germ cell type	6	1	0
P11940	PABPC1	Polyadenylate binding protein 1	13	10	2.24197e+07
P12273	PIP	Prolactin inducible protein	2	2	0	1	1	0
P13533	MYH6	Myosin 6	3	3	11608253
P13639	EEF2	Elongation factor 2	2	2	0
P13645	KRT10	Keratin, type I cytoskeletal 10	31	26	1796229445	25	22	8.17e+08
P13647	KRT5	Keratin, type II cytoskeletal 5	36	20	1.20804e+08	24	10	4.12384e+07
P14373	TRIM27	Zinc finger protein RFP	1	1	544417
P15880	RPS2	40S ribosomal protein S2	2	2	953035
P15924	DSP	Desmoplakin	15	15	2.84636e+06	4	4	881391
P16402	H1 3	Histone H1.3	2	2	1.92862e+07	2	2	6.16979e+06
P18077	RPL35A	60S ribosomal protein L35a	1	1	1.25234e+06
P18085	ARF4	ADP ribosylation factor 4	3	2	1.73076e+06
P18510	IL1RN	Interleukin 1 receptor antagonist protein	1	1	0
P19012	KRT15	Keratin, type I cytoskeletal 15				5	1	1.37442e+06
P19338	NCL	Nucleolin	2	2	0
P21333	FLNA	Filamin A	24	20	1.05162e+07
P23396	RPS3	40S ribosomal protein S3	3	3	592526
P25398	RPS12	40S ribosomal protein S12	1	1	0
P25705	ATP5F1A	ATP synthase subunit alpha, mitochondrial	3	3	3.9117e+06
P26196	DDX6	Probable ATP dependent RNA helicase DDX6	6	6	827915
P26373	RPL13	60S ribosomal protein L13	2	2	303732
P27348	YWHAQ	14 3 3 protein theta	3	2	0
P27449	ATP6V0C	V type proton ATPase 16 kDa proteolipid subunit	1	1	0
P29373	CRABP2	Cellular retinoic acid binding protein 2	1	1	419478
P29508	SERPINB3	Serpin B3	5	5	2.29125e+06
P30536	TSPO	Translocator protein	1	1	136448576
P31151	S100A7	Protein S100 A7	1	1	0
P35030	PRSS3	Trypsin 3				1	1	4.43879e+06
P35268	RPL22	60S ribosomal protein L22	2	2	12077363
P35527	KRT9	Keratin, type I cytoskeletal 9	31	30	8.43901e+08	31	31	9.51929e+08
P35908	KRT2	Keratin, type II cytoskeletal 2 epidermal	41	29	4.9253e+08	32	22	1.8597e+08
P36957	DLST	Dihydrolipoyllysine residue succinyltransferase component of 2 oxoglutarate dehydrogenase complex, mitochondrial	3	3	4.45511e+06
P37108	SRP14	Signal recognition particle 14 kDa protein	2	2	0
P38919	EIF4A3	Eukaryotic initiation factor 4A III	1	1	0
P39023	RPL3	60S ribosomal protein L3	1	1	234986
P41091	EIF2S3	Eukaryotic translation initiation factor 2 subunit 3	2	2	0
P42166	TMPO	Lamina associated polypeptide 2, isoform alpha	4	4	7.42841e+06
P42766	RPL35	60S ribosomal protein L35	2	2	8.37067e+06
P46776	RPL27A	60S ribosomal protein L27a	3	3	6.27323e+06
P46781	RPS9	40S ribosomal protein S9	6	6	1.1151e+07
P46783	RPS10	40S ribosomal protein S10	3	3	4.86582e+06
P47929	LGALS7	Galectin 7	3	3	3.10666e+06
P48668	KRT6C	Keratin, type II cytoskeletal 6C				23	1	3.82754e+06
P49207	RPL34	60S ribosomal protein L34	1	1	0
P51116	FXR2	Fragile X mental retardation syndrome related protein 2	5	4	797283
P51149	RAB7A	Ras related protein Rab 7a	1	1	426385
P52298	NCBP2	Nuclear cap binding protein subunit 2	1	1	0
P59665	DEFA1	Neutrophil defensin 1	1	1	4.45325e+06
P60709	ACTB	Actin, cytoplasmic 1	17	7	226373814	15	9	3.17119e+08
P60866	RPS20	40S ribosomal protein S20	2	2	3952143
P61026	RAB10	Ras related protein Rab 10	3	2	888827
P61160	ACTR2	Actin related protein 2	2	2	1.36513e+07
P61626	LYZ	Lysozyme C	2	2	3.85125e+06
P62070	RRAS2	Ras related protein R Ras2	2	2	0
P62081	RPS7	40S ribosomal protein S7	4	4	4.85219e+06
P62249	RPS16	40S ribosomal protein S16	5	5	1.27114e+07
P62263	RPS14	40S ribosomal protein S14	5	5	8.71202e+06
P62269	RPS18	40S ribosomal protein S18	11	11	4.57805e+07	1	1	0
P62277	RPS13	40S ribosomal protein S13	6	6	1.28236e+07
P62280	RPS11	40S ribosomal protein S11	6	6	1.69837e+07
P62318	SNRPD3	Small nuclear ribonucleoprotein Sm D3	1	1	1290611
P62330	ARF6	ADP ribosylation factor 6	1	1	0
P62424	RPL7A	60S ribosomal protein L7a	1	1	0
P62699	YPEL5	Protein yippee like 5	1	1	0
P62829	RPL23	60S ribosomal protein L23	3	3	1.24682e+07
P62851	RPS25	40S ribosomal protein S25	5	5	8.84481e+06	1	1	0
P62913	RPL11	60S ribosomal protein L11	2	2	6.73905e+06
P62917	RPL8	60S ribosomal protein L8	1	1	0
P63173	RPL38	60S ribosomal protein L38	1	1	0
P67809	YBX1	Y box binding protein 1	7	7	1.409e+06
P67936	TPM4	Tropomyosin alpha 4 chain	6	2	1.46852e+06
P68363	TUBA1B	Tubulin alpha 1B chain	15	3	2.1257e+07
P68366	TUBA4A	Tubulin alpha 4A chain	13	1	0
P68371	TUBB4B	Tubulin beta 4B chain	12	2	1.2628e+07
P78385	KRT83	Keratin, type II cuticular Hb3	6	2	0
P78386	KRT85	Keratin, type II cuticular Hb5	6	2	1.10363e+06
P81605	DCD	Dermcidin	3	3	2.05293e+07	2	2	7.83171e+06
P84098	RPL19	60S ribosomal protein L19	1	1	0
Q00325	SLC25A3	Phosphate carrier protein, mitochondrial	1	1	683346
Q00839	HNRNPU	Heterogeneous nuclear ribonucleoprotein U	3	3	878994
Q01469	FABP5	Fatty acid binding protein 5	2	2	285447
Q01844	EWSR1	RNA binding protein EWS	1	1	819318
Q02413	DSG1	Desmoglein 1	4	4	2.95924e+06	3	3	1.12055e+06
Q04695	KRT17	Keratin, type I cytoskeletal 17	23	10	1.69303e+07	10	5	8.04011e+06
Q06787	FMR1	Synaptic functional regulator FMR1	1	1	569203
Q06830	PRDX1	Peroxiredoxin 1	5	4	2.88003e+06
Q08211	DHX9	ATP dependent RNA helicase A	1	1	0
Q08554	DSC1	Desmocollin 1	3	3	0	1	1	0
Q09028	RBBP4	Histone binding protein RBBP4	2	2	0
Q0IIN1	KRT77	Keratin 77	8	3	735056	6	1	0
Q0ZGT2	NEXN	Nexilin	8	8	5.80233e+06
Q12792	TWF1	Twinfilin 1	3	3	1.48809e+06	1	1	0
Q13045	FLII	Protein flightless 1 homolog	6	6	3.29054e+06
Q13206	DDX10	Probable ATP dependent RNA helicase DDX10	1	1	0
Q13283	G3BP1	Ras GTPase activating protein binding protein 1	3	3	1.57513e+06
Q13344		Fus like protein (Fragment)	5	5	9.62964e+06
Q13813	SPTAN1	Spectrin alpha chain, non erythrocytic 1	87	87	2.65734e+08	15	15	2.34178e+06
Q14126	DSG2	Desmoglein 2	2	2	631764
Q14240	EIF4A2	Eukaryotic initiation factor 4A II	1	1	0
Q14444	CAPRIN1	Caprin 1	6	6	2.65862e+06
Q14473		GLOBIN domain containing protein	2	1	0
Q15008	PSMD6	26S proteasome non ATPase regulatory subunit 6	20	20	1.04187e+08
Q15149	PLEC	Plectin	95	95	1.02376e+08	10	10	6.99258e+06
Q15323	KRT31	Keratin, type I cuticular Ha1	3	2	617501
Q15654	TRIP6	Thyroid receptor interacting protein 6	1	1	0
Q15717	ELAVL1	ELAV like protein 1	1	1	0
Q16658	FSCN1	Fascin	4	4	1.77961e+06
Q16740	CLPP	ATP dependent Clp protease proteolytic subunit, mitochondrial	6	6	1.74768e+07
Q16891	IMMT	MICOS complex subunit MIC60	5	5	1.27561e+06
Q2TNI1	CAV1	Caveolin	3	3	1.80686e+06
Q3SYF9	KRTAP19 7	Keratin associated protein 19 7	1	1	0
Q4KMQ1	TPRN	Taperin	1	1	461980
Q4KMR3	MYO1E	MYO1E variant protein	3	3	4.4418e+06	1	1	7892569
Q504R6	RAB13	RAB13 protein (Fragment)	2	1	1.02091e+06
Q53G85		Elongation factor 1 alpha (Fragment)	9	9	6.64587e+07
Q53GA4	PHLDA2	Pleckstrin homology like domain family A member 2	2	2	1.20086e+06
Q53GG0		Epithelial protein lost in neoplasm beta variant (Fragment)	19	19	2.54694e+07	7	7	6710878
Q53GZ6		Heat shock 70kDa protein 8 isoform 1 variant (Fragment)	11	8	8.93278e+06
Q549N0	CFL2	Cofilin 2 (Muscle), isoform CRA_a	3	2	2.45721e+06
Q562T9	ACT	Actin like protein (Fragment)				1	1	4.56138e+06
Q59EA2		Coronin (Fragment)	11	11	2.82599e+07	2	2	3.6289e+06
Q59EH3		Acid phosphatase 1 isoform c variant (Fragment)	1	1	0
Q59EI9		ADP,ATP carrier protein, liver isoform T2 variant (Fragment)	3	3	1.92553e+06
Q59EJ3		Heat shock 70kDa protein 1A variant (Fragment)	9	7	4.14396e+06	2	2	2.52853e+06
Q59F66		DEAD box polypeptide 17 isoform p82 variant (Fragment)	4	2	736872
Q59FI9		Ribosomal protein L12 variant (Fragment)	1	1	0
Q59GK9		Ribosomal protein L21 variant (Fragment)	1	1	0
Q59GR8		TPM1 protein variant (Fragment)				2	1	0
Q59GY2		Ribosomal protein L4 variant (Fragment)	1	1	305766
Q5D862	FLG2	Filaggrin 2	1	1	191778
Q5EC54	HNRPK	Heterogeneous nuclear ribonucleoprotein K transcript variant	6	6	6.65964e+06
Q5HYL6	DKFZp686E1899	Uncharacterized protein DKFZp686E1899	3	3	569194	1	1	1130576
Q5JR94	RPS8	40S ribosomal protein S8	2	2	926568	1	1	0
Q5JWF2	GNAS	Guanine nucleotide binding protein G(s) subunit alpha isoforms XLas	1	1	0
Q5T749	KPRP	Keratinocyte proline rich protein	1	1	0
Q5T750	XP32	Skin specific protein 32				1	1	1.96162e+06
Q5T9A4	ATAD3B	ATPase family AAA domain containing protein 3B	2	2	1.29815e+06	2	2	517969
Q5TCU3	TPM2	Tropomyosin beta chain				2	2	1.82852e+06
Q5TEC6	H3 2	Histone H3	2	1	0
Q5VUA4	ZNF318	Zinc finger protein 318	1	1	0
Q5VV89	MGST3	Microsomal glutathione S transferase 3	1	1	1.64573e+06
Q68CZ2	TNS3	Tensin 3	5	5	2.96885e+06
Q68EM7	ARHGAP17	Rho GTPase activating protein 17	2	2	417444
Q6GMX6	IGH@	IGH@ protein				2	2	12168208
Q6IQ30	PABPC4	Polyadenylate binding protein	7	4	1.91625e+06
Q6KB66	KRT80	Keratin, type II cytoskeletal 80				2	1	0
Q6N093	DKFZp686I04196	Uncharacterized protein DKFZp686I04196 (Fragment)	3	1	267164
Q6NS36	FTH1	Ferritin (Fragment)	1	1	475889
Q6NZI2	CAVIN1	Caveolae associated protein 1	6	6	1.03067e+06	1	1	0
Q6UWP8	SBSN	Suprabasin	2	2	0
Q6ZVX7	NCCRP1	F box only protein 50	1	1	625266
Q7L2E3	DHX30	ATP dependent RNA helicase DHX30	1	1	0
Q7Z351	DKFZp686N02209	Uncharacterized protein DKFZp686N02209	5	3	1.9028e+08
Q7Z3Y8	KRT27	Keratin, type I cytoskeletal 27	3	1	1.17146e+06	2	1	971125
Q7Z406	MYH14	Myosin 14	21	13	1.16899e+07	8	1	0
Q7Z417	NUFIP2	Nuclear fragile X mental retardation interacting protein 2	3	3	8.24179e+06
Q86UY8	NT5DC3	5 nucleotidase domain containing protein 3	7	7	2.48594e+07
Q86W19	PRSS1	Protease serine 1 (Fragment)	2	1	0	1	1	0
Q86YZ3	HRNR	Hornerin	6	6	454099	6	6	0
Q8IVT2	MISP	Mitotic interactor and substrate of PLK1	8	8	18980154	2	2	1.3689e+06
Q8N1C8	HSPA9	HSPA9 protein (Fragment)	3	2	1.43103e+06
Q8N1N4	KRT78	Keratin, type II cytoskeletal 78	6	4	0	4	2	1.50365e+06
Q8NFH9		MLL/SEPTIN6 fusion protein (Fragment)	4	1	0
Q8TAA3	PSMA8	Proteasome subunit alpha type 8	1	1	0
Q8WVX7		Ribosomal protein S19 (Fragment)	4	4	4.6849e+06
Q8WWM7	ATXN2L	Ataxin 2 like protein	5	5	963295
Q92599	SEPTIN8	Septin 8	3	1	0
Q92614	MYO18A	Unconventional myosin XVIIIa	19	5	7.53297e+06
Q92615	LARP4B	La related protein 4B	1	1	0
Q96FS4	SIPA1	Signal induced proliferation associated protein 1	1	1	0
Q96HS1	PGAM5	Serine/threonine protein phosphatase PGAM5, mitochondrial	2	2	233044
Q96P63	SERPINB12	Serpin B12	1	1	0	1	1	0
Q99623	PHB2	Prohibitin 2	1	1	0
Q9BQS8	FYCO1	FYVE and coiled coil domain containing protein 1	2	2	611852
Q9BUF5	TUBB6	Tubulin beta 6 chain	7	3	1.32443e+06
Q9BUT9	MCRIP2	MAPK regulated corepressor interacting protein 2	1	1	0
Q9BV38	WDR18	WD repeat containing protein 18	2	2	655338
Q9BVK6	TMED9	Transmembrane emp24 domain containing protein 9	1	1	0
Q9H2G2	SLK	STE20 like serine/threonine protein kinase	1	1	1.02435e+06	1	1	1.22155e+06
Q9H4L4	SENP3	Sentrin specific protease 3	1	1	598794
Q9HBH0	RHOF	Rho related GTP binding protein RhoF	3	3	1.33539e+06
Q9HCE1	MOV10	Helicase MOV 10	1	1	1.50567e+06
Q9NQC3	RTN4	Reticulon 4	1	1	988503
Q9NR12	PDLIM7	PDZ and LIM domain protein 7	1	1	0
Q9NR30	DDX21	Nucleolar RNA helicase 2	7	7	7.75876e+06	1	1	0
Q9NSB2	KRT84	Keratin, type II cuticular Hb4	9	4	9198566
Q9NU22	MDN1	Midasin	1	1	1.82902e+06
Q9NVP1	DDX18	ATP dependent RNA helicase DDX18	1	1	0
Q9NXF1	TEX10	Testis expressed protein 10	1	1	0
Q9NXV2	KCTD5	BTB/POZ domain containing protein KCTD5	2	2	0
Q9UHD8	SEPTIN9	Septin 9	5	5	1.01635e+07
Q9UKV3	ACIN1	Apoptotic chromatin condensation inducer in the nucleus	1	1	0
Q9UM00	TMCO1	Calcium load activated calcium channel	1	1	0
Q9UPQ0	LIMCH1	LIM and calponin homology domains containing protein 1	27	27	62255648	12	12	6.61781e+06
Q9Y2I6	NINL	Ninein like protein	1	1	0
Q9Y2W1	THRAP3	Thyroid hormone receptor associated protein 3	1	1	612234
Q9Y446	PKP3	Plakophilin 3	1	1	0
Q9Y4W2	LAS1L	Ribosomal biogenesis protein LAS1L	5	5	1.34758e+06
Q9Y512	SAMM50	Sorting and assembly machinery component 50 homolog	4	4	4.05449e+06
Q9Y520	PRRC2C	Protein PRRC2C	6	6	1.26663e+07
Q9Y5S9	RBM8A	RNA binding protein 8A	1	1	0
V9HW01	HEL S 310	Epididymis secretory protein Li 310	3	3	2.19835e+06
V9HW12	HEL S 2a	Peroxiredoxin	2	1	938577
V9HW31	HEL S 271	ATP synthase subunit beta	3	3	1.10217e+07
V9HWA6	HEL32	Epididymis luminal protein 32	1	1	1.02469e+06
V9HWB4	HEL S 89n	Epididymis secretory sperm binding protein Li 89n	2	2	910777
